# Supplementary material for: A Retrospective Analysis of Temporal Lobe Gliosis after Middle Fossa Resection of Small Vestibular Schwannomas
Source: Brain Sci. 2024 Mar 20;14(3):295. doi: 10.3390/brainsci14030295 (PMC10969293; doi:10.3390/brainsci14030295)
Supplement: Supplementary file 1 [file brainsci-14-00295-s001.zip]

Archive with 4 entries (4 files):
- Patient 1 supp.jpg
- Patient 2 supp.JPG
- Patient 3 supp.JPG
- Patient 4 supp.JPG
